# Supplementary material for: Novel genetic mutations detected by multigene panel are associated with hereditary colorectal cancer predisposition
Source: PLoS One. 2018 Sep 26;13(9):e0203885. doi: 10.1371/journal.pone.0203885 (PMC6157886; doi:10.1371/journal.pone.0203885)
Supplement: S3 Table — (XLSX) [file pone.0203885.s003.xlsx]

## Sheet: CNVs filtered
Sample	Localization	Event	DGV Structural Variants	References	DGV links	IGV	ALT	QUAL	FILTER	RC:BC:CN	Info
308	chr16:50816235-50827576	GAIN	Gain/loss with low frequency	1, 2	http://dgv.tcag.ca/gb2/gbrowse/dgv2_hg19/?name=chr16%3A50816235-50827576;search=Search	NPa	<CNV>	4	PASS	22:7:3	SVTYPE=CNV;END=50827576;CNVLEN=11342;CSQT=1|CYLD|NM_015247.2|
387	chr17:17116968-17127458	LOSS	Loss with low frequency and not totally overlapping	3, 4	http://dgv.tcag.ca/gb2/gbrowse/dgv2_hg19/?name=chr17%3A17116968-17127458;search=Search	NPa	<CNV>	4	PASS	16:9:1	SVTYPE=CNV;END=17127458;CNVLEN=10491;CSQT=1|FLCN|NM_144997.5|
474	chr1:193091330-193119513	LOSS	Loss with low frequency	5, 6	http://dgv.tcag.ca/gb2/gbrowse/dgv2_hg19/?name=chr1%3A193091330-193119513;search=Search	1:1	<CNV>	4	PASS	0:9:0	SVTYPE=CNV;END=193119513;CNVLEN=28184;CSQT=1|CDC73|NM_024529.4|	1|MIR1278|NR_031691.1|
474	chr10:43600572-43615652	LOSS	Loss/gain with low frequency	2, 6, 7	http://dgv.tcag.ca/gb2/gbrowse/dgv2_hg19/?name=chr10%3A43600572-43615652;search=Search	NPb	<CNV>	4	PASS	0:10:0	SVTYPE=CNV;END=43615652;CNVLEN=15081;CSQT=1|RET|NM_020975.4|
474	chr11:64571805-67258579	LOSS	Many small variants not totally overlapping	1, 5-9, 14, 15	http://dgv.tcag.ca/gb2/gbrowse/dgv2_hg19/?name=chr11%3A64571805-67258579;search=Search	NPb	<CNV>	4	PASS	1:14:0	SVTYPE=CNV;END=67258579;CNVLEN=2686775;CSQT=1|MAP4K2|NM_004579.3|	1|MEN1|NM_130803.2|	1|CDC42BPG|NM_017525.2|	1|EHD1|NM_006795.2|	1|MIR192|NR_029578.1|	1|MIR194-2|NR_029829.1|	1|ATG2A|NM_015104.2|	1|PPP2R5B|NM_006244.3|	1|GPHA2|NM_130769.3|	1|C11orf85|NM_001037225.1|	1|BATF2|NM_138456.3|	1|ARL2|NM_001667.3|	1|ARL2-SNX15|NR_037650.1|	1|SNX15|NM_013306.4|	1|SAC3D1|NM_013299.3|	1|NAALADL1|NM_005468.2|	1|CDCA5|NM_080668.3|	1|ZFPL1|NM_006782.3|	1|TMEM262|NM_001242631.1|	1|VPS51|NM_013265.3|	1|TM7SF2|NM_003273.3|	1|ZNHIT2|NM_014205.2|	1|FAU|NM_001997.4|	1|MRPL49|NM_004927.3|	1|SYVN1|NM_172230.2|	1|SPDYC|NM_001008778.1|	1|CAPN1|NM_001198868.1|	1|SLC22A20|NM_001004326.4|	1|POLA2|NM_002689.2|	1|CDC42EP2|NM_006779.3|	1|DPF2|NM_006268.4|	1|TIGD3|NM_145719.2|	1|SLC25A45|NM_182556.2|	1|FRMD8|NM_031904.3|	1|NEAT1|NR_028272.1|	1|MIR612|NR_030343.1|	1|MALAT1|NR_002819.2|	1|SCYL1|NM_020680.3|	1|LTBP3|NM_001130144.2|
594	chr11:47236687-47260401	LOSS	Loss with low frequency and not totally overlapping	1	http://dgv.tcag.ca/gb2/gbrowse/dgv2_hg19/?name=chr11%3A47236687-47260401;search=Search	1:1	<CNV>	4	PASS	12:10:0	SVTYPE=CNV;END=47260401;CNVLEN=23715;CSQT=1|DDB2|NM_000107.2|	1|ACP2|NM_001610.2|
594	chr19:1206912-1222006	LOSS	Loss/gain with low frequency	2, 8-10	http://dgv.tcag.ca/gb2/gbrowse/dgv2_hg19/?name=chr19%3A1206912-1222006;search=Search	NPb	<CNV>	4	PASS	10:7:1	SVTYPE=CNV;END=1222006;CNVLEN=15095;CSQT=1|STK11|NM_000455.4|
786	chr11:95532395-95564421	LOSS	Gain with 1% frequency (one source)	3	http://dgv.tcag.ca/gb2/gbrowse/dgv2_hg19/?name=chr11%3A95532395-95564421;search=Search	NPb	<CNV>	4	PASS	11:10:1	SVTYPE=CNV;END=95564421;CNVLEN=32027;CSQT=1|CEP57|NM_014679.4|	1|MTMR2|NM_016156.5|
786	chr13:32890597-32972908	LOSS	Loss/gain with low frequency	3, 4	http://dgv.tcag.ca/gb2/gbrowse/dgv2_hg19/?name=chr13%3A32890597-32972908;search=Search	1:1, MLPA	<CNV>	5	PASS	12:26:1	SVTYPE=CNV;END=32972908;CNVLEN=82312;CSQT=1|ZAR1L|NM_001136571.1|	1|BRCA2|NM_000059.3|	1|N4BP2L1|NM_052818.2|
786	chr14:45609834-45669212	LOSS	Loss with low frequency, not totally overlapping	2, 3	http://dgv.tcag.ca/gb2/gbrowse/dgv2_hg19/?name=chr14%3A45609834-45669212;search=Search	NPb	<CNV>	4	PASS	10:21:1	SVTYPE=CNV;END=45669212;CNVLEN=59379;CSQT=1|FANCM|NM_020937.2|	1|MIS18BP1|NM_018353.4|
786	chr15:40462262-40512961	LOSS	ND	ND	http://dgv.tcag.ca/gb2/gbrowse/dgv2_hg19/?name=chr15%3A40462262-40512961;search=Search	1:1	<CNV>	5	PASS	12:21:1	SVTYPE=CNV;END=40512961;CNVLEN=50700;CSQT=1|BUB1B|NM_001211.5|	1|PAK6|NM_001128628.2|
786	chr15:89790878-89844674	LOSS	Gain with low frequency and some small losses	1	http://dgv.tcag.ca/gb2/gbrowse/dgv2_hg19/?name=chr15%3A89790878-89844674;search=Search	1:1	<CNV>	5	PASS	11:26:1	SVTYPE=CNV;END=89844674;CNVLEN=53797;CSQT=1|FANCI|NM_001113378.1|
786	chr17:29490203-29528504	LOSS	Loss with low frequency	6	http://dgv.tcag.ca/gb2/gbrowse/dgv2_hg19/?name=chr17%3A29490203-29528504;search=Search	1:1	<CNV>	4	PASS	9:8:1	SVTYPE=CNV;END=29528504;CNVLEN=38302;CSQT=1|NF1|NM_001042492.2|
786	chr17:59853761-59938901	LOSS	Loss with low frequency	6	http://dgv.tcag.ca/gb2/gbrowse/dgv2_hg19/?name=chr17%3A59853761-59938901;search=Search	1:1	<CNV>	4	PASS	13:13:1	SVTYPE=CNV;END=59938901;CNVLEN=85141;CSQT=1|BRIP1|NM_032043.2|	1|INTS2|NM_020748.2|
786	chr2:190656535-190742163	LOSS	Loss with low frequency and not totally overlapping	6, 11	http://dgv.tcag.ca/gb2/gbrowse/dgv2_hg19/?name=chr2%3A190656535-190742163;search=Search	1:1, MLPA	<CNV>	4	PASS	10:12:1	SVTYPE=CNV;END=190742163;CNVLEN=85629;CSQT=1|PMS1|NM_000534.4|
786	chr2:47596644-47710089	LOSS	Gain with low frequency and many small losses	2, 7	http://dgv.tcag.ca/gb2/gbrowse/dgv2_hg19/?name=chr2%3A47596644-47710089;search=Search	1:1, MLPA	<CNV>	5	PASS	11:24:1	SVTYPE=CNV;END=47710089;CNVLEN=113446;CSQT=1|EPCAM|NM_002354.2|	1|MIR559|NR_030286.1|	1|MSH2|NM_000251.2|
987	chr10:104352338-104377186	LOSS	Loss/gain with low frequency	3, 5, 6	http://dgv.tcag.ca/gb2/gbrowse/dgv2_hg19/?name=chr10%3A104352338-104377186;search=Search	NPb	<CNV>	4	PASS	0:7:0	SVTYPE=CNV;END=104377186;CNVLEN=24849;CSQT=1|SUFU|NM_016169.3|
1144	chr17:29562628-29592358	GAIN	Loss with low frequency	6, 7	http://dgv.tcag.ca/gb2/gbrowse/dgv2_hg19/?name=chr17%3A29562628-29592358;search=Search	NPa	<CNV>	4	PASS	17:9:4	SVTYPE=CNV;END=29592358;CNVLEN=29731;CSQT=1|NF1|NM_001042492.2|
1552	chr10:104352338-104387001	LOSS	Loss/gain with low frequency	3, 5, 6	http://dgv.tcag.ca/gb2/gbrowse/dgv2_hg19/?name=chr10%3A104352338-104387001;search=Search	NPb	<CNV>	4	PASS	18:7:1	SVTYPE=CNV;END=104387001;CNVLEN=34664;CSQT=1|SUFU|NM_016169.3|
1564	chr2:58386899-58459248	LOSS	Loss/gain with low frequency	5-7, 12	http://dgv.tcag.ca/gb2/gbrowse/dgv2_hg19/?name=chr2%3A58386899-58459248;search=Search	NPa	<CNV>	4	PASS	9:13:1	SVTYPE=CNV;END=58459248;CNVLEN=72350;CSQT=1|VRK2|NM_006296.6|	1|FANCL|NM_001114636.1|
2134	chr8:30915963-31012272	GAIN	Gain with 2% frequency (one source)	3	http://dgv.tcag.ca/gb2/gbrowse/dgv2_hg19/?name=chr8%3A30915963-31012272;search=Search	NPa	<CNV>	5	PASS	13:31:03	SVTYPE=CNV;END=31012272;CNVLEN=96310;CSQT=1|WRN|NM_000553.4|
2428	chr17:29483000-29677337	GAIN	Loss with low frequency and some small variants	6, 7	http://dgv.tcag.ca/gb2/gbrowse/dgv2_hg19/?name=chr17%3A29483000-29677337;search=Search	1:1	<CNV>	4	PASS	22:49:05	SVTYPE=CNV;END=29677337;CNVLEN=194338;CSQT=1|NF1|NM_001042492.2|	1|OMG|NM_002544.4|	1|EVI2B|NM_006495.3|	1|EVI2A|NM_001003927.2|
2496	chr1:193091330-193119513	GAIN	Loss with low frequency	5, 6	http://dgv.tcag.ca/gb2/gbrowse/dgv2_hg19/?name=chr1%3A193091330-193119513;search=Search	2:1	<CNV>	4	PASS	1116:9:203	SVTYPE=CNV;END=193119513;CNVLEN=28184;CSQT=1|CDC73|NM_024529.4|	1|MIR1278|NR_031691.1|
2954	chr2:47600601-47710089	GAIN	Gain with low frequency and many small losses	2, 7	http://dgv.tcag.ca/gb2/gbrowse/dgv2_hg19/?name=chr2%3A47600601-47710089;search=Search	1:1, MLPA	<CNV>	5	PASS	21:23:04	SVTYPE=CNV;END=47710089;CNVLEN=109489;CSQT=1|EPCAM|NM_002354.2|	1|MIR559|NR_030286.1|	1|MSH2|NM_000251.2|
3021	chr11:108106396-108236236	GAIN	Loss with low frequency and not totally overlapping	6, 13	http://dgv.tcag.ca/gb2/gbrowse/dgv2_hg19/?name=chr11%3A108106396-108236236;search=Search	1:1	<CNV>	4	PASS	20:61:3	SVTYPE=CNV;END=108236236;CNVLEN=129841;CSQT=1|ATM|NM_000051.3|
3613	chr2:190660494-190742163	GAIN	Loss with low frequency and not totally overlapping	6, 11	http://dgv.tcag.ca/gb2/gbrowse/dgv2_hg19/?name=chr2%3A190660494-190742163;search=Search	1:1	<CNV>	4	PASS	22:11:6	SVTYPE=CNV;END=190742163;CNVLEN=81670;CSQT=1|PMS1|NM_000534.4|
3613	chr4:55592022-55604670	GAIN	Gain with low frequency	7	http://dgv.tcag.ca/gb2/gbrowse/dgv2_hg19/?name=chr4%3A55592022-55604670;search=Search	1:1	<CNV>	4	PASS	35:13:10	SVTYPE=CNV;END=55604670;CNVLEN=12649;CSQT=1|KIT|NM_000222.2|
7934	chr2:58386899-58459232	GAIN	Loss/gain with low frequency	5-7, 12	http://dgv.tcag.ca/gb2/gbrowse/dgv2_hg19/?name=chr2%3A58386899-58459232;search=Search	NPa	<CNV>	4	PASS	35:13:10	SVTYPE=CNV;END=58459232;CNVLEN=72334;CSQT=1|VRK2|NM_006296.6|	1|FANCL|NM_001114636.1|
7934	chr7:116371721-116436179	GAIN	Loss/gain with low frequency and not totally overlapping	2	http://dgv.tcag.ca/gb2/gbrowse/dgv2_hg19/?name=chr7%3A116371721-116436179;search=Search	1:1	<CNV>	4	PASS	28:19:8	SVTYPE=CNV;END=116436179;CNVLEN=64459;CSQT=1|MET|NM_001127500.1|
[truncated: 86 more columns]

## Sheet: References
Nº	Reference
1	1000_Genomes_Consortium_Phase_3
2	Coe: Nat Genet. 2014 Oct;46(10):1063-71
3	Wong: Am J Hum Genet. 2007 Jan;80(1):91-104_2007
4	Uddin: Genet Med. 2015 Sep;17(9):747-52
5	Itsara: Am J Hum Genet. 2009 Feb;84(2):148-61
6	Cooper: Nat Genet. 2011 Aug 14;43(9):838-46
7	Shaikh: Genome Res. 2009 Sep;19(9):1682-90
8	Jakobsson: Nature. 2008 Feb 21;451(7181):998-1000
9	Lou: Am J Hum Genet. 2015 Jul 2;97(1):54-66
10	Dogan: PLoS One. 2014 Jan 9;9(1):e85233
11	Kidd: Nature. 2008 May 1;453(7191):56-64
12	Wang: Genome Res. 2007 Nov;17(11):1665-74
13	Suktitipat: PLoS One. 2014 Aug 13;9(8):e104355
14	Redon: Nature. 2006 Nov 23;444(7118):444-54
15	Simon-Sanchez: Hum Mol Genet. 2007 Jan 1;16(1):1-14

## Sheet: Data dictionary
DGV	Structural variants in the same region reported by DGV. ND = not detected.
IGV	Study of SNPs within the region from NGS data by IGV. 1:1 = alleles expressed approximately 50%-50%; NP = not possible (a: no SNPs in the region; b: low coverage); MLPA = confirmed by MLPA.
ALT	Alteration; <CNV> if a copy number variable region.
QUAL	Quality.
FILTER	PASS is quality above 4 and lenght longer than 10kb.
RC	Mean counts per bin in the region.
BC	Number of bins in the region.
CN	Copy number genotype for imprecise events.
SVTYPE	Type of structural variant.
END	End position of the variant described in this record.
CNVLEN	Number of reference positions spanned by this CNV.
CSQT	Consequence type as predicted by IAE.
